# Supplementary material for: Therapeutic potential of quercetin in depressive symptoms: a systematic review and meta-analysis of preclinical studies
Source: Front Pharmacol. 2025 Jul 8;16:1598053. doi: 10.3389/fphar.2025.1598053 (PMC12280726; doi:10.3389/fphar.2025.1598053)
Supplement: Supplementary file 1 [file DataSheet1.zip]

Archive with 5 entries (4 files):
- Supplementary materials/
- Supplementary materials/Supplementary Figure S1.tif
- Supplementary materials/Supplementary Figure S2.tif
- Supplementary materials/Supplementary Figure S3.tif
- Supplementary materials/Supplementary Table 1.docx
